# Supplementary material for: Stratified signaling network remodeling of kinase–transcription factors’ interactions in Parkinson’s disease
Source: Bioinform Adv. 2026 Feb 17;6(1):vbag059. doi: 10.1093/bioadv/vbag059 (PMC12955839; doi:10.1093/bioadv/vbag059)
Supplement: vbag059_Supplementary_Data [file vbag059_supplementary_data.zip]

Archive with 5 entries (5 files):
- Table S1.xlsx
- Table S2.xlsx
- Table S3.xlsx
- Figure S1_TF_Kin.pdf
- Figure S2_pathway.pdf
