# Supplementary material for: Stratified signaling network remodeling of kinase–transcription factors’ interactions in Parkinson’s disease
Source: Bioinform Adv. 2026 Feb 17;6(1):vbag059. doi: 10.1093/bioadv/vbag059 (PMC12955839; doi:10.1093/bioadv/vbag059)
Supplement: vbag059_Supplementary_Data [file vbag059_supplementary_data.zip › Table S1.xlsx]

## Sheet: Sheet1
Table S1: Summary of PPMI participants, including participant ID (PATNO), cohort assignment, subgroup classification, and the number of recorded visits.
PATNO	COHORT_subgroup	No. of visiting events
3000	Healthy Control_Healthy Control	5
3004	Healthy Control_Healthy Control	5
3008	Healthy Control_Healthy Control	5
3011	Healthy Control_Healthy Control	4
3013	Healthy Control_Healthy Control	5
3016	Healthy Control_Healthy Control	5
3029	Healthy Control_Healthy Control	4
3053	Healthy Control_Healthy Control	5
3055	Healthy Control_Healthy Control	4
3057	Healthy Control_Healthy Control	5
3064	Healthy Control_Healthy Control	5
3069	Healthy Control_Healthy Control	5
3072	Healthy Control_Healthy Control	5
3073	Healthy Control_Healthy Control	5
3074	Healthy Control_Healthy Control	5
3075	Healthy Control_Healthy Control	5
3085	Healthy Control_Healthy Control	4
3087	Healthy Control_Healthy Control	4
3100	Healthy Control_Healthy Control	5
3104	Healthy Control_Healthy Control	4
3106	Healthy Control_Healthy Control	4
3109	Healthy Control_Healthy Control	3
3112	Healthy Control_Healthy Control	4
3114	Healthy Control_Healthy Control	5
3115	Healthy Control_Healthy Control	5
3151	Healthy Control_Healthy Control	5
3157	Healthy Control_Healthy Control	5
3161	Healthy Control_Healthy Control	5
3165	Healthy Control_Healthy Control	3
3169	Healthy Control_Healthy Control	5
3171	Healthy Control_Healthy Control	5
3172	Healthy Control_Healthy Control	5
3188	Healthy Control_Healthy Control	2
3191	Healthy Control_Healthy Control	5
3200	Healthy Control_Healthy Control	5
3206	Healthy Control_Healthy Control	5
3216	Healthy Control_Healthy Control	5
3217	Healthy Control_Healthy Control	5
3219	Healthy Control_Healthy Control	5
3221	Healthy Control_Healthy Control	4
3222	Healthy Control_Healthy Control	5
3237	Healthy Control_Healthy Control	5
3257	Healthy Control_Healthy Control	3
3260	Healthy Control_Healthy Control	4
3264	Healthy Control_Healthy Control	4
3270	Healthy Control_Healthy Control	5
3274	Healthy Control_Healthy Control	4
3276	Healthy Control_Healthy Control	4
3277	Healthy Control_Healthy Control	5
3300	Healthy Control_Healthy Control	3
3301	Healthy Control_Healthy Control	5
3310	Healthy Control_Healthy Control	4
3316	Healthy Control_Healthy Control	4
3320	Healthy Control_Healthy Control	4
3350	Healthy Control_Healthy Control	5
3351	Healthy Control_Healthy Control	4
3353	Healthy Control_Healthy Control	5
3355	Healthy Control_Healthy Control	5
3357	Healthy Control_Healthy Control	5
3358	Healthy Control_Healthy Control	5
3361	Healthy Control_Healthy Control	5
3362	Healthy Control_Healthy Control	5
3368	Healthy Control_Healthy Control	5
3369	Healthy Control_Healthy Control	5
3389	Healthy Control_Healthy Control	5
3401	Healthy Control_Healthy Control	5
3410	Healthy Control_Healthy Control	5
3411	Healthy Control_Healthy Control	5
3414	Healthy Control_Healthy Control	5
3424	Healthy Control_Healthy Control	5
3428	Healthy Control_Healthy Control	5
3450	Healthy Control_Healthy Control	4
3452	Healthy Control_Healthy Control	5
3453	Healthy Control_Healthy Control	5
3460	Healthy Control_Healthy Control	5
3464	Healthy Control_Healthy Control	5
3466	Healthy Control_Healthy Control	5
3468	Healthy Control_Healthy Control	5
3478	Healthy Control_Healthy Control	5
3479	Healthy Control_Healthy Control	5
3480	Healthy Control_Healthy Control	5
3481	Healthy Control_Healthy Control	5
3503	Healthy Control_Healthy Control	5
3515	Healthy Control_Healthy Control	5
3517	Healthy Control_Healthy Control	5
3519	Healthy Control_Healthy Control	5
3521	Healthy Control_Healthy Control	5
3523	Healthy Control_Healthy Control	5
3525	Healthy Control_Healthy Control	4
3526	Healthy Control_Healthy Control	3
3527	Healthy Control_Healthy Control	5
3544	Healthy Control_Healthy Control	5
3551	Healthy Control_Healthy Control	5
3563	Healthy Control_Healthy Control	5
3565	Healthy Control_Healthy Control	5
3569	Healthy Control_Healthy Control	5
3570	Healthy Control_Healthy Control	5
3572	Healthy Control_Healthy Control	5
3600	Healthy Control_Healthy Control	4
3613	Healthy Control_Healthy Control	5
3614	Healthy Control_Healthy Control	5
3615	Healthy Control_Healthy Control	4
3619	Healthy Control_Healthy Control	5
3620	Healthy Control_Healthy Control	4
3624	Healthy Control_Healthy Control	5
3627	Healthy Control_Healthy Control	3
3635	Healthy Control_Healthy Control	4
3636	Healthy Control_Healthy Control	4
3637	Healthy Control_Healthy Control	5
3651	Healthy Control_Healthy Control	5
3656	Healthy Control_Healthy Control	5
3658	Healthy Control_Healthy Control	5
3668	Healthy Control_Healthy Control	5
3750	Healthy Control_Healthy Control	3
3754	Healthy Control_Healthy Control	3
3756	Healthy Control_Healthy Control	5
3759	Healthy Control_Healthy Control	4
3765	Healthy Control_Healthy Control	5
3767	Healthy Control_Healthy Control	5
3768	Healthy Control_Healthy Control	5
3769	Healthy Control_Healthy Control	4
3772	Healthy Control_Healthy Control	1
3779	Healthy Control_Healthy Control	4
3794	Healthy Control_Healthy Control	4
3796	Healthy Control_Healthy Control	2
3803	Healthy Control_Healthy Control	5
3804	Healthy Control_Healthy Control	5
3805	Healthy Control_Healthy Control	5
3806	Healthy Control_Healthy Control	5
3807	Healthy Control_Healthy Control	5
3809	Healthy Control_Healthy Control	1
3811	Healthy Control_Healthy Control	5
3812	Healthy Control_Healthy Control	5
3813	Healthy Control_Healthy Control	4
3816	Healthy Control_Healthy Control	5
3817	Healthy Control_Healthy Control	5
3850	Healthy Control_Healthy Control	4
3851	Healthy Control_Healthy Control	4
3852	Healthy Control_Healthy Control	4
3853	Healthy Control_Healthy Control	4
3854	Healthy Control_Healthy Control	5
3855	Healthy Control_Healthy Control	3
3857	Healthy Control_Healthy Control	4
3859	Healthy Control_Healthy Control	5
3901	Healthy Control_Healthy Control	5
3907	Healthy Control_Healthy Control	5
3908	Healthy Control_Healthy Control	5
3917	Healthy Control_Healthy Control	5
3950	Healthy Control_Healthy Control	5
3952	Healthy Control_Healthy Control	5
3955	Healthy Control_Healthy Control	5
3959	Healthy Control_Healthy Control	5
3965	Healthy Control_Healthy Control	5
3967	Healthy Control_Healthy Control	4
3968	Healthy Control_Healthy Control	5
3969	Healthy Control_Healthy Control	5
4010	Healthy Control_Healthy Control	5
4018	Healthy Control_Healthy Control	5
4032	Healthy Control_Healthy Control	5
4067	Healthy Control_Healthy Control	5
4085	Healthy Control_Healthy Control	5
4090	Healthy Control_Healthy Control	5
4100	Healthy Control_Healthy Control	5
4104	Healthy Control_Healthy Control	5
4105	Healthy Control_Healthy Control	5
4116	Healthy Control_Healthy Control	4
4118	Healthy Control_Healthy Control	5
4139	Healthy Control_Healthy Control	3
3009	Healthy Control_Healthy Control	5
3071	Healthy Control_Healthy Control	5
3160	Healthy Control_Healthy Control	3
3213	Healthy Control_Healthy Control	3
3215	Healthy Control_Healthy Control	5
3271	Healthy Control_Healthy Control	3
3318	Healthy Control_Healthy Control	5
3370	Healthy Control_Healthy Control	1
3390	Healthy Control_Healthy Control	3
3404	Healthy Control_Healthy Control	5
3405	Healthy Control_Healthy Control	1
3457	Healthy Control_Healthy Control	5
3458	Healthy Control_Healthy Control	4
3518	Healthy Control_Healthy Control	3
3541	Healthy Control_Healthy Control	3
3543	Healthy Control_Healthy Control	3
3554	Healthy Control_Healthy Control	5
3555	Healthy Control_Healthy Control	1
3571	Healthy Control_Healthy Control	5
3611	Healthy Control_Healthy Control	4
3662	Healthy Control_Healthy Control	1
3966	Healthy Control_Healthy Control	5
4009	Healthy Control_Healthy Control	1
4079	Healthy Control_Healthy Control	2
3174	PD_GBA	5
3185	PD_GBA	5
3190	PD_GBA	4
3226	PD_GBA	4
3279	PD_GBA	4
3307	PD_GBA	4
3364	PD_GBA	3
3365	PD_GBA	5
3700	PD_GBA	5
4098	PD_GBA	5
3129	PD_GBA	2
3313	PD_GBA	3
3634	PD_GBA	5
40012	PD_GBA	2
40338	PD_GBA	3
40776	PD_GBA	3
40777	PD_GBA	2
40806	PD_GBA	3
41375	PD_GBA	2
41438	PD_GBA	1
41664	PD_GBA	3
41854	PD_GBA	1
41989	PD_GBA	3
42293	PD_GBA	1
42308	PD_GBA	2
42357	PD_GBA	1
42415	PD_GBA	1
42447	PD_GBA	2
42453	PD_GBA	2
51544	PD_GBA	1
51551	PD_GBA	3
51632	PD_GBA	3
51731	PD_GBA	3
51844	PD_GBA	3
51914	PD_GBA	1
52146	PD_GBA	3
52678	PD_GBA	3
53060	PD_GBA	1
53339	PD_GBA	2
53600	PD_GBA	3
53988	PD_GBA	3
54144	PD_GBA	3
54265	PD_GBA	3
54695	PD_GBA	2
55124	PD_GBA	2
55441	PD_GBA	2
55468	PD_GBA	1
55615	PD_GBA	3
55875	PD_GBA	2
56435	PD_GBA	2
56558	PD_GBA	1
56744	PD_GBA	2
57037	PD_GBA	1
57090	PD_GBA	1
57869	PD_GBA	1
58420	PD_GBA	1
58510	PD_GBA	1
59398	PD_GBA	1
3173	PD_LRRK2	5
3285	PD_LRRK2	4
3472	PD_LRRK2	5
3607	PD_LRRK2	4
3612	PD_LRRK2	4
3654	PD_LRRK2	5
40366	PD_LRRK2	4
40553	PD_LRRK2	5
40555	PD_LRRK2	4
40560	PD_LRRK2	4
40578	PD_LRRK2	4
40585	PD_LRRK2	4
40586	PD_LRRK2	4
40595	PD_LRRK2	4
40599	PD_LRRK2	4
40603	PD_LRRK2	3
40607	PD_LRRK2	3
40671	PD_LRRK2	4
40800	PD_LRRK2	5
40882	PD_LRRK2	5
40893	PD_LRRK2	3
4106	PD_LRRK2	5
41184	PD_LRRK2	4
41280	PD_LRRK2	4
41281	PD_LRRK2	3
41282	PD_LRRK2	3
41287	PD_LRRK2	3
41288	PD_LRRK2	3
41289	PD_LRRK2	3
41291	PD_LRRK2	3
41293	PD_LRRK2	4
41294	PD_LRRK2	3
41295	PD_LRRK2	3
41305	PD_LRRK2	3
41356	PD_LRRK2	2
41382	PD_LRRK2	4
41384	PD_LRRK2	4
41399	PD_LRRK2	4
41400	PD_LRRK2	4
41410	PD_LRRK2	4
41411	PD_LRRK2	3
41420	PD_LRRK2	4
41486	PD_LRRK2	3
41508	PD_LRRK2	4
41521	PD_LRRK2	4
41522	PD_LRRK2	4
41578	PD_LRRK2	4
41749	PD_LRRK2	2
41767	PD_LRRK2	1
41967	PD_LRRK2	3
42171	PD_LRRK2	3
42172	PD_LRRK2	2
42351	PD_LRRK2	2
42429	PD_LRRK2	2
42438	PD_LRRK2	2
42448	PD_LRRK2	2
42451	PD_LRRK2	1
42452	PD_LRRK2	2
42455	PD_LRRK2	1
50044	PD_LRRK2	2
50088	PD_LRRK2	4
50175	PD_LRRK2	4
50192	PD_LRRK2	4
50195	PD_LRRK2	2
50319	PD_LRRK2	4
50485	PD_LRRK2	3
50621	PD_LRRK2	2
50746	PD_LRRK2	4
50829	PD_LRRK2	3
50860	PD_LRRK2	4
50901	PD_LRRK2	4
51186	PD_LRRK2	3
51252	PD_LRRK2	3
51518	PD_LRRK2	2
51625	PD_LRRK2	3
51971	PD_LRRK2	1
52128	PD_LRRK2	2
52530	PD_LRRK2	3
53595	PD_LRRK2	3
54197	PD_LRRK2	3
55251	PD_LRRK2	1
55395	PD_LRRK2	1
56761	PD_LRRK2	2
57887	PD_LRRK2	1
40273	PD_LRRK2	3
40558	PD_LRRK2	3
40608	PD_LRRK2	1
40616	PD_LRRK2	2
40690	PD_LRRK2	5
40691	PD_LRRK2	4
40692	PD_LRRK2	5
40693	PD_LRRK2	5
40694	PD_LRRK2	4
40702	PD_LRRK2	4
40703	PD_LRRK2	4
40704	PD_LRRK2	4
40707	PD_LRRK2	4
40709	PD_LRRK2	3
40713	PD_LRRK2	4
40714	PD_LRRK2	4
40733	PD_LRRK2	3
40781	PD_LRRK2	4
40784	PD_LRRK2	2
40789	PD_LRRK2	3
40816	PD_LRRK2	1
41172	PD_LRRK2	3
41314	PD_LRRK2	2
41380	PD_LRRK2	4
41401	PD_LRRK2	4
41488	PD_LRRK2	2
41519	PD_LRRK2	4
41568	PD_LRRK2	2
41801	PD_LRRK2	1
41985	PD_LRRK2	2
42009	PD_LRRK2	1
42014	PD_LRRK2	1
42079	PD_LRRK2	1
42164	PD_LRRK2	1
42264	PD_LRRK2	2
42418	PD_LRRK2	1
42456	PD_LRRK2	1
50027	PD_LRRK2	2
50086	PD_LRRK2	3
50157	PD_LRRK2	4
50509	PD_LRRK2	4
50983	PD_LRRK2	3
51440	PD_LRRK2	4
51800	PD_LRRK2	1
52062	PD_LRRK2	3
58030	PD_LRRK2	1
58431	PD_LRRK2	1
3001	PD_Sporadic PD	5
3002	PD_Sporadic PD	4
3003	PD_Sporadic PD	5
3010	PD_Sporadic PD	5
3012	PD_Sporadic PD	4
3014	PD_Sporadic PD	3
3018	PD_Sporadic PD	5
3020	PD_Sporadic PD	5
3021	PD_Sporadic PD	5
3023	PD_Sporadic PD	4
3024	PD_Sporadic PD	4
3026	PD_Sporadic PD	1
3027	PD_Sporadic PD	4
3051	PD_Sporadic PD	5
3052	PD_Sporadic PD	5
3054	PD_Sporadic PD	4
3056	PD_Sporadic PD	3
3058	PD_Sporadic PD	5
3059	PD_Sporadic PD	5
3060	PD_Sporadic PD	5
3061	PD_Sporadic PD	5
3062	PD_Sporadic PD	4
3066	PD_Sporadic PD	4
3067	PD_Sporadic PD	5
3068	PD_Sporadic PD	5
3076	PD_Sporadic PD	5
3077	PD_Sporadic PD	5
3078	PD_Sporadic PD	5
3080	PD_Sporadic PD	4
3083	PD_Sporadic PD	4
3086	PD_Sporadic PD	3
3088	PD_Sporadic PD	5
3089	PD_Sporadic PD	5
3105	PD_Sporadic PD	4
3107	PD_Sporadic PD	3
3108	PD_Sporadic PD	4
3110	PD_Sporadic PD	4
3111	PD_Sporadic PD	5
3113	PD_Sporadic PD	3
3118	PD_Sporadic PD	4
3119	PD_Sporadic PD	4
3120	PD_Sporadic PD	4
3123	PD_Sporadic PD	4
3124	PD_Sporadic PD	4
3125	PD_Sporadic PD	5
3126	PD_Sporadic PD	4
3128	PD_Sporadic PD	4
3130	PD_Sporadic PD	4
3131	PD_Sporadic PD	4
3132	PD_Sporadic PD	5
3134	PD_Sporadic PD	3
3150	PD_Sporadic PD	5
3162	PD_Sporadic PD	5
3166	PD_Sporadic PD	4
3168	PD_Sporadic PD	4
3176	PD_Sporadic PD	4
3178	PD_Sporadic PD	3
3179	PD_Sporadic PD	4
3180	PD_Sporadic PD	5
3182	PD_Sporadic PD	4
3184	PD_Sporadic PD	5
3186	PD_Sporadic PD	4
3203	PD_Sporadic PD	4
3207	PD_Sporadic PD	4
3209	PD_Sporadic PD	5
3211	PD_Sporadic PD	5
3212	PD_Sporadic PD	4
3214	PD_Sporadic PD	5
3218	PD_Sporadic PD	5
3223	PD_Sporadic PD	4
3224	PD_Sporadic PD	5
3225	PD_Sporadic PD	5
3227	PD_Sporadic PD	4
3228	PD_Sporadic PD	4
3229	PD_Sporadic PD	5
3230	PD_Sporadic PD	5
3233	PD_Sporadic PD	4
3234	PD_Sporadic PD	4
3251	PD_Sporadic PD	3
3252	PD_Sporadic PD	4
3269	PD_Sporadic PD	3
3272	PD_Sporadic PD	4
3275	PD_Sporadic PD	3
3278	PD_Sporadic PD	3
3280	PD_Sporadic PD	4
3281	PD_Sporadic PD	4
3282	PD_Sporadic PD	4
3284	PD_Sporadic PD	4
3288	PD_Sporadic PD	1
3305	PD_Sporadic PD	3
3308	PD_Sporadic PD	5
3309	PD_Sporadic PD	5
3312	PD_Sporadic PD	5
3314	PD_Sporadic PD	3
3321	PD_Sporadic PD	3
3322	PD_Sporadic PD	3
3323	PD_Sporadic PD	5
3327	PD_Sporadic PD	4
3328	PD_Sporadic PD	4
3332	PD_Sporadic PD	5
3333	PD_Sporadic PD	4
3352	PD_Sporadic PD	5
3354	PD_Sporadic PD	4
3359	PD_Sporadic PD	5
3366	PD_Sporadic PD	4
3367	PD_Sporadic PD	4
3372	PD_Sporadic PD	4
3373	PD_Sporadic PD	4
3374	PD_Sporadic PD	4
3375	PD_Sporadic PD	4
3376	PD_Sporadic PD	2
3383	PD_Sporadic PD	5
3385	PD_Sporadic PD	5
3386	PD_Sporadic PD	5
3387	PD_Sporadic PD	5
3392	PD_Sporadic PD	5
3400	PD_Sporadic PD	4
3407	PD_Sporadic PD	5
3409	PD_Sporadic PD	5
3415	PD_Sporadic PD	5
3418	PD_Sporadic PD	5
3419	PD_Sporadic PD	5
3421	PD_Sporadic PD	5
3423	PD_Sporadic PD	5
3430	PD_Sporadic PD	4
3431	PD_Sporadic PD	5
3432	PD_Sporadic PD	4
3433	PD_Sporadic PD	5
3434	PD_Sporadic PD	5
3435	PD_Sporadic PD	5
3436	PD_Sporadic PD	5
3439	PD_Sporadic PD	5
3440	PD_Sporadic PD	3
3442	PD_Sporadic PD	5
3443	PD_Sporadic PD	3
3444	PD_Sporadic PD	5
3445	PD_Sporadic PD	5
3446	PD_Sporadic PD	5
3448	PD_Sporadic PD	4
3454	PD_Sporadic PD	4
3455	PD_Sporadic PD	5
3459	PD_Sporadic PD	5
3461	PD_Sporadic PD	5
3462	PD_Sporadic PD	5
3467	PD_Sporadic PD	5
3469	PD_Sporadic PD	5
3470	PD_Sporadic PD	5
3473	PD_Sporadic PD	5
3475	PD_Sporadic PD	5
3476	PD_Sporadic PD	5
3482	PD_Sporadic PD	5
3500	PD_Sporadic PD	5
3501	PD_Sporadic PD	4
3502	PD_Sporadic PD	4
3505	PD_Sporadic PD	5
3507	PD_Sporadic PD	4
3510	PD_Sporadic PD	1
3514	PD_Sporadic PD	4
3516	PD_Sporadic PD	4
3522	PD_Sporadic PD	4
3528	PD_Sporadic PD	4
3530	PD_Sporadic PD	3
3532	PD_Sporadic PD	4
3536	PD_Sporadic PD	1
3540	PD_Sporadic PD	3
3542	PD_Sporadic PD	4
3552	PD_Sporadic PD	4
3556	PD_Sporadic PD	5
3558	PD_Sporadic PD	3
3559	PD_Sporadic PD	5
3564	PD_Sporadic PD	4
3567	PD_Sporadic PD	4
3574	PD_Sporadic PD	4
3575	PD_Sporadic PD	4
3577	PD_Sporadic PD	4
3584	PD_Sporadic PD	1
3585	PD_Sporadic PD	4
3586	PD_Sporadic PD	4
3587	PD_Sporadic PD	4
3588	PD_Sporadic PD	4
3589	PD_Sporadic PD	4
3592	PD_Sporadic PD	4
3601	PD_Sporadic PD	3
3603	PD_Sporadic PD	5
3604	PD_Sporadic PD	4
3605	PD_Sporadic PD	4
3608	PD_Sporadic PD	4
3616	PD_Sporadic PD	4
3617	PD_Sporadic PD	3
3621	PD_Sporadic PD	5
3622	PD_Sporadic PD	4
3625	PD_Sporadic PD	5
3628	PD_Sporadic PD	2
3629	PD_Sporadic PD	3
3631	PD_Sporadic PD	4
3638	PD_Sporadic PD	3
3650	PD_Sporadic PD	5
3653	PD_Sporadic PD	5
3659	PD_Sporadic PD	3
3660	PD_Sporadic PD	4
3661	PD_Sporadic PD	5
3664	PD_Sporadic PD	4
3665	PD_Sporadic PD	4
3666	PD_Sporadic PD	4
3701	PD_Sporadic PD	4
3702	PD_Sporadic PD	4
3704	PD_Sporadic PD	4
3707	PD_Sporadic PD	3
3708	PD_Sporadic PD	4
3710	PD_Sporadic PD	4
3711	PD_Sporadic PD	4
3752	PD_Sporadic PD	5
3753	PD_Sporadic PD	3
3757	PD_Sporadic PD	5
3758	PD_Sporadic PD	5
3760	PD_Sporadic PD	5
3762	PD_Sporadic PD	5
3763	PD_Sporadic PD	5
3766	PD_Sporadic PD	5
3770	PD_Sporadic PD	5
3771	PD_Sporadic PD	5
3773	PD_Sporadic PD	5
3775	PD_Sporadic PD	5
3776	PD_Sporadic PD	4
3777	PD_Sporadic PD	4
3778	PD_Sporadic PD	4
3780	PD_Sporadic PD	5
3781	PD_Sporadic PD	4
3785	PD_Sporadic PD	4
3787	PD_Sporadic PD	5
3788	PD_Sporadic PD	3
3789	PD_Sporadic PD	5
3791	PD_Sporadic PD	4
3792	PD_Sporadic PD	5
3793	PD_Sporadic PD	4
3795	PD_Sporadic PD	4
3800	PD_Sporadic PD	4
3802	PD_Sporadic PD	5
3808	PD_Sporadic PD	4
3814	PD_Sporadic PD	5
3815	PD_Sporadic PD	4
3818	PD_Sporadic PD	3
3819	PD_Sporadic PD	5
3822	PD_Sporadic PD	5
3823	PD_Sporadic PD	5
3824	PD_Sporadic PD	5
3826	PD_Sporadic PD	4
3827	PD_Sporadic PD	2
3828	PD_Sporadic PD	5
3829	PD_Sporadic PD	4
3830	PD_Sporadic PD	4
3831	PD_Sporadic PD	4
3832	PD_Sporadic PD	4
3834	PD_Sporadic PD	4
3835	PD_Sporadic PD	4
3838	PD_Sporadic PD	3
3856	PD_Sporadic PD	5
3858	PD_Sporadic PD	1
3863	PD_Sporadic PD	3
3866	PD_Sporadic PD	4
3867	PD_Sporadic PD	3
3868	PD_Sporadic PD	3
3870	PD_Sporadic PD	5
3900	PD_Sporadic PD	5
3903	PD_Sporadic PD	4
3904	PD_Sporadic PD	4
3905	PD_Sporadic PD	4
3910	PD_Sporadic PD	4
3911	PD_Sporadic PD	4
3914	PD_Sporadic PD	5
3916	PD_Sporadic PD	4
3951	PD_Sporadic PD	4
3953	PD_Sporadic PD	4
3954	PD_Sporadic PD	4
3957	PD_Sporadic PD	5
3958	PD_Sporadic PD	2
3960	PD_Sporadic PD	4
3963	PD_Sporadic PD	3
3964	PD_Sporadic PD	5
3972	PD_Sporadic PD	4
4011	PD_Sporadic PD	3
4012	PD_Sporadic PD	5
4013	PD_Sporadic PD	5
4019	PD_Sporadic PD	5
4020	PD_Sporadic PD	4
4021	PD_Sporadic PD	5
4024	PD_Sporadic PD	4
4025	PD_Sporadic PD	4
4026	PD_Sporadic PD	4
4027	PD_Sporadic PD	5
4029	PD_Sporadic PD	3
4030	PD_Sporadic PD	4
4033	PD_Sporadic PD	4
4034	PD_Sporadic PD	5
4037	PD_Sporadic PD	4
4038	PD_Sporadic PD	4
4051	PD_Sporadic PD	4
4052	PD_Sporadic PD	5
4054	PD_Sporadic PD	5
4055	PD_Sporadic PD	5
4056	PD_Sporadic PD	5
4057	PD_Sporadic PD	5
4058	PD_Sporadic PD	5
4059	PD_Sporadic PD	5
4070	PD_Sporadic PD	4
4071	PD_Sporadic PD	4
4072	PD_Sporadic PD	4
4073	PD_Sporadic PD	3
4074	PD_Sporadic PD	3
4077	PD_Sporadic PD	4
4078	PD_Sporadic PD	3
4081	PD_Sporadic PD	5
4082	PD_Sporadic PD	5
4083	PD_Sporadic PD	5
4092	PD_Sporadic PD	5
4093	PD_Sporadic PD	5
4094	PD_Sporadic PD	4
4096	PD_Sporadic PD	4
4099	PD_Sporadic PD	5
4101	PD_Sporadic PD	5
4102	PD_Sporadic PD	5
4103	PD_Sporadic PD	5
4107	PD_Sporadic PD	5
4109	PD_Sporadic PD	5
4110	PD_Sporadic PD	5
4111	PD_Sporadic PD	4
4112	PD_Sporadic PD	5
4113	PD_Sporadic PD	5
4114	PD_Sporadic PD	4
4115	PD_Sporadic PD	5
4117	PD_Sporadic PD	5
4121	PD_Sporadic PD	4
4123	PD_Sporadic PD	4
4124	PD_Sporadic PD	4
4126	PD_Sporadic PD	4
4135	PD_Sporadic PD	5
4136	PD_Sporadic PD	3
3006	PD_Sporadic PD	3
3007	PD_Sporadic PD	1
3025	PD_Sporadic PD	1
3028	PD_Sporadic PD	5
3102	PD_Sporadic PD	4
3116	PD_Sporadic PD	4
3122	PD_Sporadic PD	3
3127	PD_Sporadic PD	2
3154	PD_Sporadic PD	5
3205	PD_Sporadic PD	2
3220	PD_Sporadic PD	3
3253	PD_Sporadic PD	2
3254	PD_Sporadic PD	2
3267	PD_Sporadic PD	2
3290	PD_Sporadic PD	1
3311	PD_Sporadic PD	3
3325	PD_Sporadic PD	5
3330	PD_Sporadic PD	1
3360	PD_Sporadic PD	4
3371	PD_Sporadic PD	4
3377	PD_Sporadic PD	4
3378	PD_Sporadic PD	1
3403	PD_Sporadic PD	4
3406	PD_Sporadic PD	3
3417	PD_Sporadic PD	4
3422	PD_Sporadic PD	4
3429	PD_Sporadic PD	5
3451	PD_Sporadic PD	2
3506	PD_Sporadic PD	3
3557	PD_Sporadic PD	4
3591	PD_Sporadic PD	1
3630	PD_Sporadic PD	2
3632	PD_Sporadic PD	1
3633	PD_Sporadic PD	2
3657	PD_Sporadic PD	3
3705	PD_Sporadic PD	4
3709	PD_Sporadic PD	5
3961	PD_Sporadic PD	5
3962	PD_Sporadic PD	2
3970	PD_Sporadic PD	4
4001	PD_Sporadic PD	4
4005	PD_Sporadic PD	3
4006	PD_Sporadic PD	1
4022	PD_Sporadic PD	5
4035	PD_Sporadic PD	5
4065	PD_Sporadic PD	3
4075	PD_Sporadic PD	1
4076	PD_Sporadic PD	4
4108	PD_Sporadic PD	4
4125	PD_Sporadic PD	1
41364	Prodromal_GBA	2
41990	Prodromal_GBA	3
42422	Prodromal_GBA	2
42426	Prodromal_GBA	2
42446	Prodromal_GBA	1
50009	Prodromal_GBA	3
50081	Prodromal_GBA	1
51311	Prodromal_GBA	2
51540	Prodromal_GBA	3
51557	Prodromal_GBA	2
51675	Prodromal_GBA	2
51680	Prodromal_GBA	1
51689	Prodromal_GBA	3
52215	Prodromal_GBA	3
52258	Prodromal_GBA	2
52278	Prodromal_GBA	2
52353	Prodromal_GBA	3
52355	Prodromal_GBA	3
52362	Prodromal_GBA	3
52400	Prodromal_GBA	3
52414	Prodromal_GBA	3
52515	Prodromal_GBA	3
52517	Prodromal_GBA	3
52518	Prodromal_GBA	3
52523	Prodromal_GBA	3
52524	Prodromal_GBA	2
52563	Prodromal_GBA	1
52587	Prodromal_GBA	3
52604	Prodromal_GBA	3
52634	Prodromal_GBA	2
52748	Prodromal_GBA	1
52752	Prodromal_GBA	3
52783	Prodromal_GBA	3
52874	Prodromal_GBA	1
52888	Prodromal_GBA	2
52927	Prodromal_GBA	1
52932	Prodromal_GBA	3
53033	Prodromal_GBA	3
53054	Prodromal_GBA	3
53310	Prodromal_GBA	3
53340	Prodromal_GBA	3
53423	Prodromal_GBA	1
53677	Prodromal_GBA	2
53925	Prodromal_GBA	1
54166	Prodromal_GBA	3
54196	Prodromal_GBA	2
54198	Prodromal_GBA	2
54262	Prodromal_GBA	3
54309	Prodromal_GBA	2
54446	Prodromal_GBA	1
54461	Prodromal_GBA	2
54908	Prodromal_GBA	1
54915	Prodromal_GBA	1
54937	Prodromal_GBA	2
54991	Prodromal_GBA	1
55098	Prodromal_GBA	2
55282	Prodromal_GBA	2
55349	Prodromal_GBA	2
55557	Prodromal_GBA	1
55577	Prodromal_GBA	2
56048	Prodromal_GBA	1
56492	Prodromal_GBA	2
56571	Prodromal_GBA	1
56582	Prodromal_GBA	1
56593	Prodromal_GBA	1
56680	Prodromal_GBA	1
56706	Prodromal_GBA	1
56800	Prodromal_GBA	1
56807	Prodromal_GBA	1
56954	Prodromal_GBA	1
57292	Prodromal_GBA	1
57347	Prodromal_GBA	1
57605	Prodromal_GBA	1
57670	Prodromal_GBA	1
57961	Prodromal_GBA	1
58074	Prodromal_GBA	1
58111	Prodromal_GBA	1
58221	Prodromal_GBA	1
58224	Prodromal_GBA	1
58843	Prodromal_GBA	1
59614	Prodromal_GBA	1
10874	Prodromal_Hyposmia	4
12499	Prodromal_Hyposmia	4
12593	Prodromal_Hyposmia	4
13039	Prodromal_Hyposmia	4
13424	Prodromal_Hyposmia	5
14281	Prodromal_Hyposmia	4
14331	Prodromal_Hyposmia	5
14426	Prodromal_Hyposmia	5
15761	Prodromal_Hyposmia	2
16580	Prodromal_Hyposmia	3
16785	Prodromal_Hyposmia	4
17608	Prodromal_Hyposmia	4
18567	Prodromal_Hyposmia	4
85236	Prodromal_Hyposmia	4
90456	Prodromal_Hyposmia	4
91097	Prodromal_Hyposmia	4
91837	Prodromal_Hyposmia	1
92490	Prodromal_Hyposmia	4
92834	Prodromal_Hyposmia	3
12224	Prodromal_Hyposmia	5
16644	Prodromal_Hyposmia	4
18026	Prodromal_Hyposmia	4
18491	Prodromal_Hyposmia	3
18502	Prodromal_Hyposmia	4
85062	Prodromal_Hyposmia	2
85242	Prodromal_Hyposmia	4
40360	Prodromal_LRRK2	5
40520	Prodromal_LRRK2	3
40587	Prodromal_LRRK2	4
40593	Prodromal_LRRK2	4
40594	Prodromal_LRRK2	3
40596	Prodromal_LRRK2	4
40600	Prodromal_LRRK2	3
40601	Prodromal_LRRK2	4
40602	Prodromal_LRRK2	4
40604	Prodromal_LRRK2	3
40606	Prodromal_LRRK2	3
40609	Prodromal_LRRK2	3
40610	Prodromal_LRRK2	3
40611	Prodromal_LRRK2	4
40613	Prodromal_LRRK2	3
40614	Prodromal_LRRK2	3
40618	Prodromal_LRRK2	4
40621	Prodromal_LRRK2	2
41283	Prodromal_LRRK2	3
41286	Prodromal_LRRK2	1
41290	Prodromal_LRRK2	1
41292	Prodromal_LRRK2	4
41296	Prodromal_LRRK2	2
41307	Prodromal_LRRK2	3
41343	Prodromal_LRRK2	2
41471	Prodromal_LRRK2	4
41560	Prodromal_LRRK2	3
41562	Prodromal_LRRK2	4
41992	Prodromal_LRRK2	2
42001	Prodromal_LRRK2	2
42126	Prodromal_LRRK2	3
42134	Prodromal_LRRK2	2
42306	Prodromal_LRRK2	2
42443	Prodromal_LRRK2	2
42444	Prodromal_LRRK2	2
42445	Prodromal_LRRK2	2
50110	Prodromal_LRRK2	4
50143	Prodromal_LRRK2	4
50172	Prodromal_LRRK2	4
50184	Prodromal_LRRK2	4
50219	Prodromal_LRRK2	4
50222	Prodromal_LRRK2	4
50275	Prodromal_LRRK2	5
50328	Prodromal_LRRK2	4
50379	Prodromal_LRRK2	4
50455	Prodromal_LRRK2	3
50557	Prodromal_LRRK2	4
50572	Prodromal_LRRK2	4
50670	Prodromal_LRRK2	4
50961	Prodromal_LRRK2	4
51302	Prodromal_LRRK2	4
51441	Prodromal_LRRK2	3
51755	Prodromal_LRRK2	2
51782	Prodromal_LRRK2	3
51867	Prodromal_LRRK2	3
52200	Prodromal_LRRK2	3
52274	Prodromal_LRRK2	3
52276	Prodromal_LRRK2	2
52432	Prodromal_LRRK2	3
52787	Prodromal_LRRK2	3
52828	Prodromal_LRRK2	2
52872	Prodromal_LRRK2	3
52948	Prodromal_LRRK2	3
53113	Prodromal_LRRK2	3
53308	Prodromal_LRRK2	3
53866	Prodromal_LRRK2	3
54048	Prodromal_LRRK2	2
54110	Prodromal_LRRK2	2
54215	Prodromal_LRRK2	2
54364	Prodromal_LRRK2	2
55094	Prodromal_LRRK2	2
55151	Prodromal_LRRK2	2
55822	Prodromal_LRRK2	2
55842	Prodromal_LRRK2	2
56126	Prodromal_LRRK2	1
56169	Prodromal_LRRK2	1
56184	Prodromal_LRRK2	2
57277	Prodromal_LRRK2	1
57447	Prodromal_LRRK2	1
65000	Prodromal_LRRK2	2
65006	Prodromal_LRRK2	2
40451	Prodromal_LRRK2	4
40567	Prodromal_LRRK2	2
40568	Prodromal_LRRK2	2
40574	Prodromal_LRRK2	2
40617	Prodromal_LRRK2	3
40619	Prodromal_LRRK2	2
40725	Prodromal_LRRK2	4
40726	Prodromal_LRRK2	4
40922	Prodromal_LRRK2	2
41473	Prodromal_LRRK2	2
41513	Prodromal_LRRK2	1
41523	Prodromal_LRRK2	4
41526	Prodromal_LRRK2	3
41529	Prodromal_LRRK2	3
41984	Prodromal_LRRK2	1
42000	Prodromal_LRRK2	2
42006	Prodromal_LRRK2	1
42011	Prodromal_LRRK2	1
42012	Prodromal_LRRK2	1
42121	Prodromal_LRRK2	3
42123	Prodromal_LRRK2	3
42128	Prodromal_LRRK2	2
42133	Prodromal_LRRK2	3
42146	Prodromal_LRRK2	2
42161	Prodromal_LRRK2	1
42168	Prodromal_LRRK2	1
42263	Prodromal_LRRK2	2
42457	Prodromal_LRRK2	1
50225	Prodromal_LRRK2	3
51247	Prodromal_LRRK2	4
51714	Prodromal_LRRK2	3
51746	Prodromal_LRRK2	3
52006	Prodromal_LRRK2	3
52275	Prodromal_LRRK2	3
52854	Prodromal_LRRK2	1
52871	Prodromal_LRRK2	2
52982	Prodromal_LRRK2	3
53044	Prodromal_LRRK2	2
53518	Prodromal_LRRK2	3
53519	Prodromal_LRRK2	1
54266	Prodromal_LRRK2	3
54373	Prodromal_LRRK2	2
55380	Prodromal_LRRK2	1
56175	Prodromal_LRRK2	1
56457	Prodromal_LRRK2	1
56779	Prodromal_LRRK2	1
57159	Prodromal_LRRK2	1
57170	Prodromal_LRRK2	1
57714	Prodromal_LRRK2	1
57738	Prodromal_LRRK2	1
57965	Prodromal_LRRK2	1
58027	Prodromal_LRRK2	1
58099	Prodromal_LRRK2	1
58138	Prodromal_LRRK2	1
58182	Prodromal_LRRK2	1
58865	Prodromal_LRRK2	1
59154	Prodromal_LRRK2	1
59174	Prodromal_LRRK2	1
65002	Prodromal_LRRK2	4
65003	Prodromal_LRRK2	5
60003	Prodromal_RBD	5
60004	Prodromal_RBD	5
60006	Prodromal_RBD	4
60013	Prodromal_RBD	4
60023	Prodromal_RBD	5
60033	Prodromal_RBD	3
60035	Prodromal_RBD	5
60043	Prodromal_RBD	4
60044	Prodromal_RBD	4
60045	Prodromal_RBD	5
60046	Prodromal_RBD	5
60048	Prodromal_RBD	4
60057	Prodromal_RBD	5
60059	Prodromal_RBD	5
60063	Prodromal_RBD	5
60065	Prodromal_RBD	4
60073	Prodromal_RBD	4
60074	Prodromal_RBD	4
60075	Prodromal_RBD	4
60096	Prodromal_RBD	4
60101	Prodromal_RBD	4
60107	Prodromal_RBD	3
60118	Prodromal_RBD	4
60122	Prodromal_RBD	4
60170	Prodromal_RBD	4
60002	Prodromal_RBD	5
60015	Prodromal_RBD	2
60024	Prodromal_RBD	4
60036	Prodromal_RBD	5
60056	Prodromal_RBD	3
60095	Prodromal_RBD	4
60100	Prodromal_RBD	3
60109	Prodromal_RBD	3
60148	Prodromal_RBD	3
60171	Prodromal_RBD	4
3022	SWEDD_SWEDD	3
3079	SWEDD_SWEDD	4
3082	SWEDD_SWEDD	4
3170	SWEDD_SWEDD	4
3183	SWEDD_SWEDD	4
3189	SWEDD_SWEDD	4
3256	SWEDD_SWEDD	1
3262	SWEDD_SWEDD	3
3304	SWEDD_SWEDD	4
3319	SWEDD_SWEDD	3
3324	SWEDD_SWEDD	3
3326	SWEDD_SWEDD	3
3402	SWEDD_SWEDD	4
3408	SWEDD_SWEDD	4
3425	SWEDD_SWEDD	4
3426	SWEDD_SWEDD	4
3441	SWEDD_SWEDD	4
3465	SWEDD_SWEDD	4
3512	SWEDD_SWEDD	4
3520	SWEDD_SWEDD	3
3529	SWEDD_SWEDD	4
3537	SWEDD_SWEDD	4
3538	SWEDD_SWEDD	3
3539	SWEDD_SWEDD	4
3550	SWEDD_SWEDD	4
3566	SWEDD_SWEDD	4
3573	SWEDD_SWEDD	3
3580	SWEDD_SWEDD	4
3582	SWEDD_SWEDD	4
3751	SWEDD_SWEDD	3
3755	SWEDD_SWEDD	3
3783	SWEDD_SWEDD	4
3784	SWEDD_SWEDD	4
3790	SWEDD_SWEDD	4
3820	SWEDD_SWEDD	4
3821	SWEDD_SWEDD	4
3836	SWEDD_SWEDD	3
3860	SWEDD_SWEDD	4
3862	SWEDD_SWEDD	4
3865	SWEDD_SWEDD	4
3871	SWEDD_SWEDD	4
3902	SWEDD_SWEDD	4
3956	SWEDD_SWEDD	4
4036	SWEDD_SWEDD	1
4064	SWEDD_SWEDD	4
4066	SWEDD_SWEDD	2
4086	SWEDD_SWEDD	4
4120	SWEDD_SWEDD	2
3101	SWEDD_SWEDD	4
3381	SWEDD_SWEDD	3
3384	SWEDD_SWEDD	2
3456	SWEDD_SWEDD	4
3581	SWEDD_SWEDD	4
3655	SWEDD_SWEDD	3
3861	SWEDD_SWEDD	3
3915	SWEDD_SWEDD	4
4023	SWEDD_SWEDD	3
4031	SWEDD_SWEDD	4
4084	SWEDD_SWEDD	4
