# Supplementary material for: Stratified signaling network remodeling of kinase–transcription factors’ interactions in Parkinson’s disease
Source: Bioinform Adv. 2026 Feb 17;6(1):vbag059. doi: 10.1093/bioadv/vbag059 (PMC12955839; doi:10.1093/bioadv/vbag059)
Supplement: vbag059_Supplementary_Data [file vbag059_supplementary_data.zip › Table S2.xlsx]

## Sheet: Sheet1
Table S2: The four PD cohorts from the PPMI database, along with their corresponding subgroups analyzed in this study, and the number of associated visit events.
PPMI cohorts	Subgroups	No. of events
PD	Sporadic PD	1575
	LRRK2	400
	GBA	144
Healthy Control	Heakthy Control	851
SWEDD	SWEDD	209
Prodromal	LRRK2	357
	GBA	153
	RBD	143
	Hyposmia	98
