# Supplementary material for: Stratified signaling network remodeling of kinase–transcription factors’ interactions in Parkinson’s disease
Source: Bioinform Adv. 2026 Feb 17;6(1):vbag059. doi: 10.1093/bioadv/vbag059 (PMC12955839; doi:10.1093/bioadv/vbag059)
Supplement: vbag059_Supplementary_Data [file vbag059_supplementary_data.zip › Table S3.xlsx]

## Sheet: Sheet1
Table S3: Summary of |log2FC| cutoff for DE kinases analysis, differentially expressed kinases, and TFs with significantly altered activity across subgroups.
PPMI cohorts	Subgroups	|log2FC| cutoff for DE kinases analysis	DE Kinases	Significant TFs (adjusted Pvalue<0.05)
PD	Sporadic PD	0.3	EGFR, EPHA8, PGK2, ALK, KSR2, ROR1	AR, YY1, MYC, ETS2, ESR1, HNF4A, USF2, E2F4, CEBPA, STAT3, SPI1, TFAP2A, TP53, WT1
	LRRK2	0.4	PAK5, ROR2, NTRK3, EPHA8, ALK, MAPK4, CSNK2A3, PRKAA2, HUNK, PBK, NTRK2, KSR2	CREB1, CEBPA, PRDM14, E2F1, BACH1, FOXO3, SP3, TP53, NFIC, SMAD4, SMAD3, IRF1, ELK1, RARA, RELA, ESR1, USF1, JUN, YY1, ZNF263, MYB, SP1, NFKB1, HNF4A, EGR1, FOXM1, FOXA1, FOXP1, USF2, FOS, STAT1, HIF1A, CEBPB, MITF, FOXO1, ETS2, STAT3, SPI1, CTCF, ETS1
	GBA	0.5	SBK2, PRKCG, CAMK2A, WNK2, MYO3A, MYLK3, FGFR3, KDR, MYLK2, TYRO3, EPHA10, CSNK1A1L, SRMS, MARK1, EPHA6, CAMK1G, NRK, BRSK2, PKMYT1, PNCK, INSRR, CKM, NTRK1, AMHR2, PSKH2, MAPK15, NMRK2, EPHA5, MAPK12, PKDCC, BMPR1B, IP6K3, EPHA7, ERN2, HIPK4, PRPS1L1, ERBB4, MAPK10, NEK5, FRK, MAP3K19, PRKD1, FGFR4, ROR1, CAMK2B, WNK4, PCK1, RPS6KA6, ERBB3, GCK, ROS1, TTBK1, PKLR, SBK3, DGKI, MST1R, EPHA3, AXL, …	TP53, ESR1, MYC, HNF4A, CEBPA, MITF, AR, ETS2, TFAP2A, GATA2
SWEDD	SWEDD	0.5	CAMK2A, HUNK, KSR2, CKM, KDR, NRK, CSNK1A1L, EPHA8, DCLK3, DGKI, DCLK1, PNCK, CAMK2B, MAP3K19, STK32A, FRK, FGFR3, TYRO3, SRPK3, EPHA10, HIPK4, ALK, MAPK4, ROS1, EGFR, NTRK2, NTRK3, MAPK15, MAPK10	STAT3, RARA
Prodromal	LRRK2	0.75	NTRK3, IP6K3, PAK5, CAMK1G, PRKAA2, ALK, ROR2, KSR2, TSSK1B, EPHA8, MUSK, MOS, EGFR	STAT3, MYC, PRDM14, STAT1, FOS, NFIC, POU2F1, RARA, PPARA, RELA, SMAD3, SP1, PPARG, NFKB1, CEBPA, USF2, HNF4A, IRF1, FOXO1, MITF, USF1, TP53, CEBPB, SMAD4, BACH1, EGR1, FOXM1, E2F4, ETS1, ZNF263, JUN, SP3, FOXO3, E2F1, HIF1A, MYB, FOXP1, WT1, FOXA1, ELK1, ESR1, TFAP2A, CTCF
	GBA	0.3	ERBB3, PNCK, ERBB4, EPHA5, EPHA8, MST1R, DDR1, EPHA7, RPS6KA6, CSNK2A3, PKLR, TNK2, PKMYT1, AURKB, PRKD1, TTN, MAST1, EPHA3, PRPS1L1, AATK, OBSCN, HKDC1, BMPR1B, BRSK1, DGKB, WNK4, AMHR2, MAPK12, ULK1	STAT1, PPARA, E2F1, PRDM14, ZNF263, MYB, CEBPB, GATA3, STAT3, HNF1A, HNF4A, AR, FOXO1, FOXO3, RARA, TP53, ESR1, FOXM1, HIF1A, MITF
	RBD	0.3	SRPK3, CDC42BPA, EPHA8, ACVR1C, CAMK4, WNK3, SRMS, PLK4, CMPK1, VRK1, DGKK, PBK, PRKG2, NME7, DCK, RIOK2, PHKG1, ETNK1, PFKFB4, TTK, PAK3, NME1, CSNK2A3, PNCK, PDIK1L, PRKACB, CDK1, CSNK1G3, PDGFRB, NRK, MYLK, RIPK4, JAK3	YY1, ETS2, RARA, STAT3, SMAD3, ESR1, CEBPB, BACH1, HNF4A, CEBPA, MYC, E2F4, JUN, USF1, TP53, CTCF, USF2, NFIC, ELK1, MITF
	Hyposmia	0.35	LRGUK, CDKL4, CSNK2A3, AK7, WNK3, MYO3B, DDR2, STK31, MAPK10, PAK3, STK33, CAMK2B, EPHB4, ROR2, PRKCD, WEE2, STYK1, PRKACB, EPHA8	MYB, ELK1, HIF1A, SPI1, SMAD4, CEBPA, GATA3, TP53, EGR1, HNF4A, WT1, CEBPB, FOXO3, FOXP1, SMAD3, CREB1, STAT3, USF1, AR, ESR1, USF2, FOXO1, TFAP2A, SP1, ETS2, YY1, BACH1, GATA2
